# Supplementary material for: Possible Role of Cytomegalovirus in Gastric Cancer Development and Recurrent Macrolide-Resistant Campylobacter jejuni Infection in Common Variable Immunodeficiency: A Case Report and Literature Discussion
Source: Microorganisms. 2024 May 27;12(6):1078. doi: 10.3390/microorganisms12061078 (PMC11205354; doi:10.3390/microorganisms12061078)
Supplement: Supplementary file 1 [file microorganisms-12-01078-s001.zip]

Archive with 1 entries (1 files):
- microorganisms-2995672-supplementary.pdf
